# Supplementary material for: Does work-induced fatigue accumulate across three compressed 12 hour shifts in hospital nurses and aides?
Source: PLoS One. 2019 Feb 7;14(2):e0211715. doi: 10.1371/journal.pone.0211715 (PMC6366767; doi:10.1371/journal.pone.0211715)
Supplement: S1 Table — (XLSX) [file pone.0211715.s001.xlsx]

## Sheet: Performance Measures
Subject Number	Day (1=pre; 2=mid; 3=post)	Age	Height	Weight	Peak Torque Extensors	RFD 100 Extensors	Peak Torque Flexors	Composite PT	RTD100 Flexors	Composite RTD100	Hand Grip (best)	Jump Height (best)
2	1	25	173.5	70.2948	196.362	929.63	81.209	277.571	117.615	1047.24	36	22
3	1	55	177	62.3583	148.291	508.899	106.887	255.178	366.339	875.238	40	26
4	1	48	172.5	86.1678	228.564	918.622	100.601	329.165	347.542	1266.16	42	6.4
5	1	38	158.5	99.3197	173.157	461.625	76.599	249.756	156.062	617.687	35	14
6	1	19	162.5	85.2608	217.294	298.612	110.262	327.556	438.894	737.506	40	16
7	1	54	167	112.925	155.086	1052.85	107.039	262.125	240.47	1293.32	28	11
8	1	20	160	65.7596	169.375	1076.06	87.652	257.027	485.524	1561.58	38	8.1
9	1	19	160	65.7596	112.894	287.649	51.096	163.99	119.463	407.112	28	21
10	1	29	167.5	61.678	170.797	653.636	64.003	234.8	214.111	867.747	40	23
11	1	50	160.5	86.1678	143.902	512.852	72.848	216.75	109.987	622.839	32	13
12	1	31	165.5	69.3878	158.16	502.685	66.442	224.602	215.169	717.854	30	15
15	1	51	161	57.1429	114.214	326.281	58.752	172.966	116.159	442.44	30	11
16	1	30	168.5	84.3537	199.698	743.241	77.087	276.785	261.14	1004.38	46	20
17	1	62	166	80.7256	197.743	736.832	82.082	279.825	322.048	1058.88	44	20
18	1	52	155.5	82.9932	166.477	903.168	81.824	248.301	368.246	1271.41	42	14
19	1	33	174.5	66.2132	159.648	505.716	70.752	230.4	265.966	771.682	32	18
20	1	27	165.5	64.3991	175.883	452.093	99.606	275.489	405.517	857.61	32	24
21	1	26	175	73.0159	165.358	788.173	94.596	259.954	214.47	1002.64	38	25
22	1	30	167	77.551	245.319	681.179	105.235	350.554	214.366	895.545	40	23
23	1	28	171.5	68.0272	182.067	955.609	94.18	276.247	200.663	1156.27	38	19
24	1	18	166.5	68.9342	158.828	1032.32	82.737	241.565	323.374	1355.69	36	21
25	1	41	157	54.8753	133.361	497.858	64.306	197.667	127.327	625.185	34	10
26	1	25	163.5	87.0748	173.021	231.633	85.459	258.48	244.884	476.517	28	15
27	1	33	167	153.288	215.464	671.88	104.845	320.309	279.854	951.734	30	9
29	1	38	166	67.5737	248.125	513.962	86.478	334.603	171.075	685.037	43	23
31	1	56	167.5	68.0272	130.374	709.439	78.986	209.36	292.541	1001.98	40	13
2	2	36.0769	166.019	77.6644	172.69	631.824	81.921	254.611	227.481	859.305	38
3	2	13.3024	5.6947	20.3309	139.83	339.296	99.973	239.803	239.056	578.352	43	23
4	2				215.618	758.47	98.842	314.46	291.734	1050.2	41	5.8
5	2				162.774	309.425	58.991	221.765	125.209	434.634	36	12
6	2				173.576	346.697	92.715	266.291	307.362	654.059	29	14
7	2				164.936	781.652	110.973	275.909	287.86	1069.51	28	9
8	2				180.049	1106.86	79.222	259.271	442.277	1549.13	44	16.1
9	2				94.998	295.947	42.18	137.178	125.952	421.899	28	22
10	2				165.685	684.57	62.664	228.349	141.415	825.985	41	23
11	2				140.961	558.787	68.941	209.902	74.944	633.731	41	11
12	2				163.16	282.023	73.612	236.772	141.932	423.955	30	15
15	2				107.437	181.78	49.162	156.599	87.341	269.121	26	11
16	2				208.713	538.511	82.357	291.07	150.307	688.818	33	22
17	2				178.024	503.5	85.789	263.813	204.253	707.753	46	19
18	2				167.141	878.236	57.966	225.107	141.357	1019.59	43	14
19	2				163.512	408.48	77.584	241.096	153.296	561.776	38	16
20	2				151.59	650.977	73.767	225.357	167.376	818.353	36	22
21	2				152.788	218.115	91.063	243.851	156.769	374.884	44	21
22	2				247.229	345.076	104.986	352.215	278.311	623.387	38	21
23	2				189.64	926.926	96.658	286.298	329.849	1256.78	34	20
24	2				153.918	826.574	85.084	239.002	327.169	1153.74	32	17
25	2				133.945	205.852	63.177	197.122	72.149	278.001	33	10
26	2				202.244	389.568	80.515	282.759	237.669	627.237	30	18
27	2				188.191	644.313	88.163	276.354	228.752	873.065	34	6
29	2				211.046	719.336	88.107	299.153	165.797	885.133	46	23
31	2				134.062	605.105	76.352	210.414	294.587	899.692	43	14
2	3				221.466	760.469	82.615	304.081	208.408	968.877	36	22
3	3				166.234	459.598	103.958	270.192	161.495	621.093	43	24
4	3				195.424	778.853	107.42	302.844	266.513	1045.37	40	5.7
5	3				149.538	307.444	65.354	214.892	105.459	412.903	36	11
6	3				165.438	446.632	94.853	260.291	281.477	728.109	33	13
7	3				137.425	656.751	94.724	232.149	375.412	1032.16	20	10
8	3				193.884	958.07	72.799	266.683	296.178	1254.25	42	11.1
9	3				105.681	292.221	54.891	160.572	122.889	415.11	30	21
10	3				163.398	699.559	69.515	232.913	140.112	839.671	40	23
11	3				142.014	394.74	71.677	213.691	125.438	520.178	34	11
12	3				154.844	320.776	58.156	213	153.025	473.801	32	13
15	3				92.426	135.581	50.974	143.4	52.555	188.136	23	9
16	3				195.009	840.743	93.815	288.824	101.788	942.531	33	22
17	3				195.189	784.919	94.313	289.502	191.803	976.722	41	19
18	3				149.952	619.502	64.643	214.595	151.34	770.842	42	14
19	3				150.612	548.494	69.546	220.158	246.729	795.223	32	15
20	3				135.209	247.328	64.43	199.639	191.918	439.246	30	20
21	3				167.001	895.157	82.167	249.168	228.153	1123.31	44	21
22	3				245.668	571.821	102.178	347.846	145.035	716.856	40	22
23	3				204.364	945.058	100.077	304.441	198.844	1143.9	40	16
24	3				152.04	427.324	84.575	236.615	292.616	719.94	31	18
25	3				128.358	253.084	68.441	196.799	176.469	429.553	35	10
26	3				165.671	291.135	79.166	244.837	322.446	613.581	31	15
27	3				164.477	363.98	75.006	239.483	200.628	564.608	38	6
29	3				160.398	497.412	82.495	242.893	166.845	664.257	46	22
31	3				130.872	605.137	86.744	217.616	341.143	946.28	32	12
	Pre				174.595	652.019	84.2909	258.886	254.569	906.589	36.2308	16.9423
	SD				36.0969	250.614	16.3043	47.625	104.929	297.15	5.39858	5.71833
	Mid1				167.837	543.765	79.6448	247.482	207.7	751.465	36.7308	16.196
	SD				33.4787	248.385	16.983	46.1711	92.1357	312.018	6.129	5.40867
	Post				162.792	542.376	79.7897	242.582	201.72	744.096	35.5385	15.6077
	SD				33.5731	240.622	16.2639	45.8276	85.9223	289.828	6.18039	5.43985

## Sheet: PVT 
SubjectID	Day (1=pre; 2=mid; 3=post)	MinorLapses (>= 500 ms)	MajorLapses (>= 1000 ms)	MeanRT	Slowest10%
N02	1	0	0	233.846	395.4
N03	1	0	0	256	378.2
N04	1	0	0	228.667	329.6
N05	1	0	0	253.562	347.2
N06	1	0	0	274.75	364.4
N07	1	0	0	224.438	304.2
N08	1	1	0	280.146	450
N09	1	0	0	242.784	305.667
N10	1	0	0	252.804	351.6
N11	1	1	0	265.354	445.2
N12	1	0	0	250.913	371.4
N15	1	1	0	263.674	399.8
N16	1	1	0	268.5	378.2
N17	1	0	0	237.479	339.4
N18	1	0	0	236.809	368
N19	1	1	0	243.275	423
N20	1	0	0	297.76	417
N21	1	0	0	269.83	379
N22	1	2	0	270.979	440.2
N23	1	0	0	259.432	357.5
N24	1	0	0	262.585	379.4
N25	1	0	0	236	312.5
N26	1	0	0	262.043	386
N27	1	0	0	247.936	322.4
N29	1	0	0	254.357	351.5
N31	1	0	0	219.833	276.833
N02	2	0	0	239.184	306.2
N03	2	1	0	279.383	416
N04	2	0	0	249.979	393.8
N05	2	0	0	294.167	488.6
N06	2	3	0	329.25	593.25
N07	2	0	0	250.745	341.8
N08	2	2	0	297.196	540.2
N09	2	0	0	267.326	388.25
N10	2	0	0	282.939	412
N11	2	0	0	320.731	410.5
N12	2	0	0	257.265	351.4
N15	2	0	0	245.481	320
N16	2	0	0	271.646	409.4
N17	2	1	0	242.308	382.6
N18	2	0	0	240.068	341.5
N19	2	0	0	261.48	398
N20	2	1	0	319.413	444
N21	2	3	0	314.882	515.2
N22	2	5	0	332.543	559.6
N23	2	0	0	278.771	331.167
N24	2	0	0	282.104	422.2
N25	2	1	0	273.756	413.4
N26	2	0	0	273.08	382.4
N27	2	0	0	249.938	330.6
N29	2	0	0	253.154	331.2
N31	2	0	0	221.532	274
N02	3	0	0	235.265	374
N03	3	0	0	273.48	369.4
N04	3	0	0	233.523	305.75
N05	3	5	1	366.087	678.4
N06	3	1	0	314.143	452.5
N07	3	1	0	295.391	459.6
N08	3	2	0	280.312	481.4
N09	3	3	1	297.979	665.2
N10	3	0	0	321.776	472.2
N11	3	1	0	326.283	475.2
N12	3	1	0	281.735	404
N15	3	0	0	268.5	359.8
N16	3	2	0	307.304	578.8
N17	3	0	0	270.898	397
N18	3	0	0	258.617	353.6
N19	3	0	0	271.261	426.8
N20	3	3	0	360.333	502.2
N21	3	0	0	305.733	410
N22	3	11	1	433.74	906.8
N23	3	0	0	269.955	375
N24	3	2	0	303.489	492.8
N25	3	2	0	290.738	477.75
N26	3	1	0	319.34	448.6
N27	3	0	0	287.78	399.8
N29	3	0	0	286.646	437.6
N31	3	0	0	241.271	324.833
Pretest	Mean	0.269231	0	253.606	368.215
	SD
Midtest	Mean	0.653846	0	274.166	403.741
	SD
Postest	Mean	1.34615	0.115385	296.215	462.655
	SD

## Sheet: Effect Sizes
	Cohen's d Effect Sizes
Variable	Pre Vs Mid1	Pre Vs Post	Mid1 Vs Post
Mean RT	0.84	1.38	0.6
Slowest 10% RT	0.57	1.09	0.57
Lapses	0.43	0.75	0.39
Comp PT	0.24	0.35	0.11
Comp RTD100	0.51	0.57	0.03
HG	-0.09	0.12	0.19
JH	0.1	0.25	0.16
